# Supplementary material for: Diversity of the Tryptophanase Gene and Its Evolutionary Implications in Living Organisms
Source: Microorganisms. 2021 Oct 15;9(10):2156. doi: 10.3390/microorganisms9102156 (PMC8537960; doi:10.3390/microorganisms9102156)
Supplement: Supplementary file 1 [file microorganisms-09-02156-s001.zip]

Archive with 1 entries (1 files):
- microorganisms-1382263-supplementary.pdf
